# Supplementary material for: Utilizing the Pentadehydro-Diels–Alder Reaction for Polycyclic Aromatic Compound Synthesis: Diels–Alder-Based Linker Transformation
Source: Molecules. 2025 Apr 4;30(7):1617. doi: 10.3390/molecules30071617 (PMC11990327; doi:10.3390/molecules30071617)
Supplement: Supplementary file 1 [file molecules-30-01617-s001.zip]

Archive with 1 entries (1 files):
- molecules-3563279-supplementary.pdf
